# Supplementary material for: Abundance and morphology of charcoal in sediments provide no evidence of massive slash-and-burn agriculture during the Neolithic Kuahuqiao culture, China
Source: PLoS One. 2020 Aug 19;15(8):e0237592. doi: 10.1371/journal.pone.0237592 (PMC7437897; doi:10.1371/journal.pone.0237592)
Supplement: S1 Table — (XLSX) [file pone.0237592.s001.xlsx]

## Sheet: Sheet1
Depth (m)	L/W	Observed herbaceous content (%)	Calculated herbaceous content (%)	L (μm)	Concentration of charcoal (grains/g)
1.01	3.14	32	46.875	120.75	252.34
3.01	2.66	37	28.125	96.75	312.5
4.21	1.99	29	1.95313	137.79	147.656
7.41	3.57	65	63.6719	95.37	120.857
8.41	2.24	47	11.7188	120	393.75
9.41	2.78	47	32.8125	61	44.8542
10.21	2.4	38	17.9687	104	250
13.01	2.88	54	36.7187	99.52	129.062
17.81	7.38	88	212.5	113.91	402.344
18.2	2.68	32	28.9063	168.89	371.25
20.61	3.4	62	57.0312	169.82	49.359
23	4.46	49	98.4375	143.05	282.468
25.41	3.62	47	65.625	112.41	282.857
27	1.43	7	-19.9219	89.66	146.25
31.99	1.6	24	-13.2812	107.56	114.219
33	2	26	2.34375	116.84	35.625
